# Supplementary material for: Automated Detection of Caffeinated Coffee-Induced Short-Term Effects on ECG Signals Using EMD, DWT, and WPD
Source: Nutrients. 2022 Feb 19;14(4):885. doi: 10.3390/nu14040885 (PMC8875083; doi:10.3390/nu14040885)
Supplement: Supplementary file 1 [file nutrients-14-00885-s001.zip]

Archive with 1 entries (1 files):
- nutrients-1587886-SI.pdf
